# Supplementary material for: Marine phytoplankton community composition data from the Belgian part of the North Sea, 1968–2010
Source: Sci Data. 2018 Jul 3;5:180126. doi: 10.1038/sdata.2018.126 (PMC6029574; doi:10.1038/sdata.2018.126)
Supplement: Supplementary file 1 [file sdata2018126-isa1.zip]

Archive with 4 entries (4 files):
- i_Investigation.txt
- s_study_Nohe.txt
- a_plankton_Nohe.txt
- a_abiotic_Nohe.txt
