# Supplementary material for: Marine phytoplankton community composition data from the Belgian part of the North Sea, 1968–2010
Source: Sci Data. 2018 Jul 3;5:180126. doi: 10.1038/sdata.2018.126 (PMC6029574; doi:10.1038/sdata.2018.126)
Supplement: Supplementary file 1 [file sdata2018126-isa1.zip › i_Investigation.txt]

# Investigation File generated for Scientific Data with Investigation File Authoring Tool version 0.1.0 on 24/05/2018 - This metadata file is CC0
ONTOLOGY SOURCE REFERENCE
Term Source Name	NCBITAXON	GAZ	IAO	ERO	OBI	NCIT	ENVO
Term Source File	http://data.bioontology.org/ontologies/NCBITAXON	http://data.bioontology.org/ontologies/GAZ	http://data.bioontology.org/ontologies/IAO	http://data.bioontology.org/ontologies/ERO	http://data.bioontology.org/ontologies/OBI	http://data.bioontology.org/ontologies/NCIT	http://data.bioontology.org/ontologies/ENVO
Term Source Version	2016AB	$Revision: 1.512 $	2015-02-23	2013-08-02	2014-08-18	17.06d	
Term Source Description	National Center for Biotechnology Information (NCBI) Organismal Classification	Gazetteer	Information Artifact Ontology	Eagle-I Research Resource Ontology	Ontology for Biomedical Investigations	National Cancer Institute Thesaurus	Environment Ontology
INVESTIGATION
Investigation Identifier
Investigation Title
Investigation Description
Investigation Submission Date
Investigation Public Release Date
INVESTIGATION PUBLICATIONS
Investigation PubMed ID
Investigation Publication DOI
Investigation Publication Author List
Investigation Publication Title
Investigation Publication Status
Investigation Publication Status Term Accession Number
Investigation Publication Status Term Source REF
INVESTIGATION CONTACTS
Investigation Person Last Name
Investigation Person Mid Initials
Investigation Person First Name
Investigation Person Address
Investigation Person Phone
Investigation Person Fax
Investigation Person Email
Investigation Person Affiliation
Investigation Person Roles
Investigation Person Roles Term Accession Number
Investigation Person Roles Term Source REF
STUDY
Study Identifier	10.1038/sdata.2018.126
Study Title	Marine phytoplankton community composition data from the Belgian part of the North Sea, 1968–2010
Study Submission Date	07/11/2017
Study Public Release Date	03/07/2018
Study Description	http://www.nature.com/articles/sdata2018126#abstract
Study File Name	s_study_Nohe.txt
Comment[Subject Keywords]	//;///;//
Comment[Manuscript Licence]	CC BY-4.0
Comment[Experimental Metadata Licence]	CC0
Comment[Supplementary Information File Name]	
Comment[Supplementary Information File Type]	x-zip-compressed
Comment[Supplementary Information File URL]	http://www.nature.com/articles/sdata2018126#supplementary-information
Comment[Data Repository]	VLIZ
Comment[Data Record Accession]	doi:10.14284/320
Comment[Data Record URI]	https://doi.org/10.14284/320
STUDY DESIGN DESCRIPTORS
Study Design Type	data integration objective	source-based data transformation objective	time series design
Study Design Type Term Accession Number	ERO:0100092	ERO:0100039	OBI:0500020
Study Design Type Term Source REF	ERO	ERO	OBI
STUDY PUBLICATIONS
Study PubMed ID
Study Publication DOI
Study Publication Author List
Study Publication Title
Study Publication Status
Study Publication Status Term Accession Number
Study Publication Status Term Source REF
STUDY FACTORS
Study Factor Name	temporal coverage	source data type	sampling location
Study Factor Type	temporal_interval	Data Source	geographic location
Study Factor Type Term Accession Number	http://www.ifomis.org/bfo/1.1/span#TemporalInterval	NCIT:C16493	GAZ:00000448
Study Factor Type Term Source REF	ERO	NCIT	OBI
STUDY ASSAYS
Study Assay Measurement Type	planktonic material	environmental material
Study Assay Measurement Type Term Accession Number	ENVO:01000063	ENVO:00010483
Study Assay Measurement Type Term Source REF	ENVO	OBI
Study Assay Technology Type	digital curation	digital curation
Study Assay Technology Type Term Accession Number	OBI:0302914	OBI:0302914
Study Assay Technology Type Term Source REF	OBI	OBI
Study Assay Technology Platform	""	""
Study Assay File Name	a_plankton_Nohe.txt	a_abiotic_Nohe.txt
STUDY PROTOCOLS
Study Protocol Name	Data Inventory	Data compilation	Quality Control & standardization
Study Protocol Type	selection	database extract, transform, and load process	digital curation
Study Protocol Type Term Accession Number	OBI:0001928	IAO:0000650	OBI:0302914
Study Protocol Type Term Source REF	OBI	OBI	OBI
Study Protocol Description			
Study Protocol URI	""	""	""
Study Protocol Version			
Study Protocol Parameters Name	""	""	""
Study Protocol Parameters Name Term Accession Number	""	""	""
Study Protocol Parameters Name Term Source REF	""	""	""
Study Protocol Components Name	""	""	""
Study Protocol Components Type	""	""	""
Study Protocol Components Type Term Accession Number	""	""	""
Study Protocol Components Type Term Source REF	""	""	""
STUDY CONTACTS
Study Person Last Name	Nohe	Knockaert	Goffin	Dewitte	De Cauwer	Desmit	Vyverman	Tyberghein	Lagring	Sabbe
Study Person First Name	Anja	Carolien	Annelies	Elien	Karien	Xavier	Wim	Lennert	Ruth	Koen
Study Person Mid Initials										
Study Person Email	Anja.Nohe@UGent.be	""	""	""	""	""	""	lennert.tyberghein@vliz.be	""	Koen.Sabbe@UGent.be
Study Person Phone										
Study Person Fax										
Study Person Address										
Study Person Affiliation	University of Ghent, Department of Biology, Laboratory of Protistology & Aquatic Ecology, Krijgslaan 281 (S8), 9000 Gent, Belgium	Flanders Marine Institute, Wandelaarkaai 7, 8400 Oostende, Belgium	Flanders Marine Institute, Wandelaarkaai 7, 8400 Oostende, Belgium	Flanders Marine Institute, Wandelaarkaai 7, 8400 Oostende, Belgium	Belgian Marine Data Centre (BMDC), Operational Directorate Natural Environment, Royal Belgian Institute of Natural Sciences, Gulledelle 100, 1200 Brussels, Belgium	Belgian Marine Data Centre (BMDC), Operational Directorate Natural Environment, Royal Belgian Institute of Natural Sciences, Gulledelle 100, 1200 Brussels, Belgium	University of Ghent, Department of Biology, Laboratory of Protistology & Aquatic Ecology, Krijgslaan 281 (S8), 9000 Gent, Belgium	Flanders Marine Institute, Wandelaarkaai 7, 8400 Oostende, Belgium	Belgian Marine Data Centre (BMDC), Operational Directorate Natural Environment, Royal Belgian Institute of Natural Sciences, Gulledelle 100, 1200 Brussels, Belgium	University of Ghent, Department of Biology, Laboratory of Protistology & Aquatic Ecology, Krijgslaan 281 (S8), 9000 Gent, Belgium
Study Person Roles										
Study Person Roles Term Accession Number										
Study Person Roles Term Source REF										
Comment[Study Person ORCID]										
Comment[Funder]										
Comment[FundRef ID]										
Comment[Funder Term Source REF]										
Comment[Grant Identifier]										
