# Supplementary material for: Marine phytoplankton community composition data from the Belgian part of the North Sea, 1968–2010
Source: Sci Data. 2018 Jul 3;5:180126. doi: 10.1038/sdata.2018.126 (PMC6029574; doi:10.1038/sdata.2018.126)
Supplement: Supplementary file 1 [file sdata2018126-isa1.zip › s_study_Nohe.txt]

Source Name	Characteristics[organism]	Term Source REF	Term Accession Number	Characteristics[geographical location]	Term Source REF	Term Accession Number	Protocol REF	Sample Name	Material Type	Term Source REF	Term Accession Number	Factor Value[temporal coverage]	Factor Value[source data type]	Factor Value[sampling location]
VLIZ	phytoplankton environmental sample	NCBITAXON	NCBITaxon:1249885	North Sea coastal waters of Belgium	GAZ		Data Inventory	AFVALWATEREN	publication	IAO	IAO:0000311	data collection time period	paper	sampling location
VLIZ	phytoplankton environmental sample	NCBITAXON	NCBITaxon:1249885	North Sea coastal waters of Belgium	GAZ		Data Inventory	IJSLANDVAARTEN	publication	IAO	IAO:0000311	data collection time period	paper	sampling location
VLIZ	phytoplankton environmental sample	NCBITAXON	NCBITaxon:1249885	North Sea coastal waters of Belgium	GAZ		Data Inventory	PMPZ_VLIZ	publication	IAO	IAO:0000311	data collection time period	paper	sampling location
Ghent University, Research Group Protistology and Aquatic Ecology	phytoplankton environmental sample	NCBITAXON	NCBITaxon:1249885	North Sea coastal waters of Belgium	GAZ		Data Inventory	MIDAS CRUISES	data set	IAO	IAO:0000100	data collection time period	spreadsheet	sampling location
VLIZ	phytoplankton environmental sample	NCBITAXON	NCBITaxon:1249885	North Sea coastal waters of Belgium	GAZ		Data Inventory	SMEETS	publication	IAO	IAO:0000311	data collection time period	paper	sampling location
BMDC	phytoplankton environmental sample	NCBITAXON	NCBITaxon:1249885	North Sea coastal waters of Belgium	GAZ		Data Inventory	AMORE	data set	IAO	IAO:0000100	data collection time period	IDOD - Database	sampling location
BMDC	phytoplankton environmental sample	NCBITAXON	NCBITaxon:1249885	North Sea coastal waters of Belgium	GAZ		Data Inventory	AMOREII	data set	IAO	IAO:0000100	data collection time period	IDOD - Database	sampling location
BMDC	phytoplankton environmental sample	NCBITAXON	NCBITaxon:1249885	North Sea coastal waters of Belgium	GAZ		Data Inventory	AMOREIII	data set	IAO	IAO:0000100	data collection time period	IDOD - Database	sampling location
BMDC	phytoplankton environmental sample	NCBITAXON	NCBITaxon:1249885	North Sea coastal waters of Belgium	GAZ		Data Inventory	IPMS-PHAEO	data set	IAO	IAO:0000100	data collection time period	IDOD - Database	sampling location
BMDC	phytoplankton environmental sample	NCBITAXON	NCBITaxon:1249885	North Sea coastal waters of Belgium	GAZ		Data Inventory	TROPHOS	data set	IAO	IAO:0000100	data collection time period	IDOD - Database	sampling location
Ghent University, Research Group Protistology and Aquatic Ecology	phytoplankton environmental sample	NCBITAXON	NCBITaxon:1249885	North Sea coastal waters of Belgium	GAZ		Data Inventory	MONITORING KRW	data set	IAO	IAO:0000100	data collection time period	spreadsheet	sampling location
Micky Tackx	phytoplankton environmental sample	NCBITAXON	NCBITaxon:1249885	North Sea coastal waters of Belgium	GAZ		Data Inventory	PhD THESIS MHARZI	data set	IAO	IAO:0000100	data collection time period	spreadsheet	sampling location
Ghent University, Research Group Protistology and Aquatic Ecology	phytoplankton environmental sample	NCBITAXON	NCBITaxon:1249885	North Sea coastal waters of Belgium	GAZ		Data Inventory	PMPZ_Ugent-PAE	publication	IAO	IAO:0000311	data collection time period	paper	sampling location
VLIZ	phytoplankton environmental sample	NCBITAXON	NCBITaxon:1249885	North Sea coastal waters of Belgium	GAZ		Data Inventory	CRA_VLIZ	publication	IAO	IAO:0000311	data collection time period	paper	sampling location
Ghent University, Research Group Protistology and Aquatic Ecology	phytoplankton environmental sample	NCBITAXON	NCBITaxon:1249885	North Sea coastal waters of Belgium	GAZ		Data Inventory	CRA_Ugent-PAE	publication	IAO	IAO:0000311	data collection time period	paper	sampling location
BMDC	phytoplankton environmental sample	NCBITAXON	NCBITaxon:1249885	North Sea coastal waters of Belgium	GAZ		Data Inventory	PMPZ-DBII	data set	IAO	IAO:0000100	data collection time period	IDOD - Database	sampling location
