# Supplementary material for: Marine phytoplankton community composition data from the Belgian part of the North Sea, 1968–2010
Source: Sci Data. 2018 Jul 3;5:180126. doi: 10.1038/sdata.2018.126 (PMC6029574; doi:10.1038/sdata.2018.126)
Supplement: Supplementary file 1 [file sdata2018126-isa1.zip › a_plankton_Nohe.txt]

Sample Name	Protocol REF	Assay Name	Raw Data File	Comment[Data Repository]	Comment[Data Record Accession]	Comment[Data Record URI]	Protocol REF	Derived Data File	Comment[Data Repository]	Comment[Data Record Accession]	Comment[Data Record URI]	Factor Value[temporal coverage]	Factor Value[source data type]	Factor Value[sampling location]
AFVALWATEREN	Data compilation	source ID_1	Phytoplankton_BPNS1968-2010.xlsx	VLIZ	doi:10.14284/320	https://doi.org/10.14284/320	Quality Control & standardization	Phytoplankton_BPNS1968-2010_abiotics_biovolumes.xlsx	VLIZ	doi:10.14284/320	https://doi.org/10.14284/320	1970/1972	paper	sampling location
IJSLANDVAARTEN	Data compilation	source ID_3	Phytoplankton_BPNS1968-2010.xlsx	VLIZ	doi:10.14284/320	https://doi.org/10.14284/320	Quality Control & standardization	Phytoplankton_BPNS1968-2010_abiotics_biovolumes.xlsx	VLIZ	doi:10.14284/320	https://doi.org/10.14284/320	1970/1971	paper	sampling location
PMPZ_VLIZ	Data compilation	source ID_4	Phytoplankton_BPNS1968-2010.xlsx	VLIZ	doi:10.14284/320	https://doi.org/10.14284/320	Quality Control & standardization	Phytoplankton_BPNS1968-2010_abiotics_biovolumes.xlsx	VLIZ	doi:10.14284/320	https://doi.org/10.14284/320	1972	paper	sampling location
PMPZ_VLIZ	Data compilation	source ID_5	Phytoplankton_BPNS1968-2010.xlsx	VLIZ	doi:10.14284/320	https://doi.org/10.14284/320	Quality Control & standardization	Phytoplankton_BPNS1968-2010_abiotics_biovolumes.xlsx	VLIZ	doi:10.14284/320	https://doi.org/10.14284/320	1971	paper	sampling location
PMPZ_VLIZ	Data compilation	source ID_6	Phytoplankton_BPNS1968-2010.xlsx	VLIZ	doi:10.14284/320	https://doi.org/10.14284/320	Quality Control & standardization	Phytoplankton_BPNS1968-2010_abiotics_biovolumes.xlsx	VLIZ	doi:10.14284/320	https://doi.org/10.14284/320	1974	paper	sampling location
PMPZ_VLIZ	Data compilation	source ID_7	Phytoplankton_BPNS1968-2010.xlsx	VLIZ	doi:10.14284/320	https://doi.org/10.14284/320	Quality Control & standardization	Phytoplankton_BPNS1968-2010_abiotics_biovolumes.xlsx	VLIZ	doi:10.14284/320	https://doi.org/10.14284/320	1971	paper	sampling location
PMPZ_VLIZ	Data compilation	source ID_8	Phytoplankton_BPNS1968-2010.xlsx	VLIZ	doi:10.14284/320	https://doi.org/10.14284/320	Quality Control & standardization	Phytoplankton_BPNS1968-2010_abiotics_biovolumes.xlsx	VLIZ	doi:10.14284/320	https://doi.org/10.14284/320	1974	paper	sampling location
PMPZ_VLIZ	Data compilation	source ID_9	Phytoplankton_BPNS1968-2010.xlsx	VLIZ	doi:10.14284/320	https://doi.org/10.14284/320	Quality Control & standardization	Phytoplankton_BPNS1968-2010_abiotics_biovolumes.xlsx	VLIZ	doi:10.14284/320	https://doi.org/10.14284/320	1973/1974	paper	sampling location
PMPZ_VLIZ	Data compilation	source ID_10	Phytoplankton_BPNS1968-2010.xlsx	VLIZ	doi:10.14284/320	https://doi.org/10.14284/320	Quality Control & standardization	Phytoplankton_BPNS1968-2010_abiotics_biovolumes.xlsx	VLIZ	doi:10.14284/320	https://doi.org/10.14284/320	1971	paper	sampling location
MIDAS CRUISES	Data compilation	source ID_11	Phytoplankton_BPNS1968-2010.xlsx	VLIZ	doi:10.14284/320	https://doi.org/10.14284/320	Quality Control & standardization	Phytoplankton_BPNS1968-2010_abiotics_biovolumes.xlsx	VLIZ	doi:10.14284/320	https://doi.org/10.14284/320	2003	spreadsheet	sampling location
MIDAS CRUISES	Data compilation	source ID_12	Phytoplankton_BPNS1968-2010.xlsx	VLIZ	doi:10.14284/320	https://doi.org/10.14284/320	Quality Control & standardization	Phytoplankton_BPNS1968-2010_abiotics_biovolumes.xlsx	VLIZ	doi:10.14284/320	https://doi.org/10.14284/320	2004	spreadsheet	sampling location
SMEETS	Data compilation	source ID_13	Phytoplankton_BPNS1968-2010.xlsx	VLIZ	doi:10.14284/320	https://doi.org/10.14284/320	Quality Control & standardization	Phytoplankton_BPNS1968-2010_abiotics_biovolumes.xlsx	VLIZ	doi:10.14284/320	https://doi.org/10.14284/320	1974/1976	paper	sampling location
IJSLANDVAARTEN	Data compilation	source ID_14	Phytoplankton_BPNS1968-2010.xlsx	VLIZ	doi:10.14284/320	https://doi.org/10.14284/320	Quality Control & standardization	Phytoplankton_BPNS1968-2010_abiotics_biovolumes.xlsx	VLIZ	doi:10.14284/320	https://doi.org/10.14284/320	1968/1970	paper	sampling location
AMORE	Data compilation	source ID_20	Phytoplankton_BPNS1968-2010.xlsx	VLIZ	doi:10.14284/320	https://doi.org/10.14284/320	Quality Control & standardization	Phytoplankton_BPNS1968-2010_abiotics_biovolumes.xlsx	VLIZ	doi:10.14284/320	https://doi.org/10.14284/320	1997/2000	IDOD - Database	sampling location
AMOREII	Data compilation	source ID_21	Phytoplankton_BPNS1968-2010.xlsx	VLIZ	doi:10.14284/320	https://doi.org/10.14284/320	Quality Control & standardization	Phytoplankton_BPNS1968-2010_abiotics_biovolumes.xlsx	VLIZ	doi:10.14284/320	https://doi.org/10.14284/320	2003/2006	IDOD - Database	sampling location
AMOREIII	Data compilation	source ID_22	Phytoplankton_BPNS1968-2010.xlsx	VLIZ	doi:10.14284/320	https://doi.org/10.14284/320	Quality Control & standardization	Phytoplankton_BPNS1968-2010_abiotics_biovolumes.xlsx	VLIZ	doi:10.14284/320	https://doi.org/10.14284/320	2007/2009	IDOD - Database	sampling location
IPMS-PHAEO	Data compilation	source ID_25	Phytoplankton_BPNS1968-2010.xlsx	VLIZ	doi:10.14284/320	https://doi.org/10.14284/320	Quality Control & standardization	Phytoplankton_BPNS1968-2010_abiotics_biovolumes.xlsx	VLIZ	doi:10.14284/320	https://doi.org/10.14284/320	1995/1996	IDOD - Database	sampling location
TROPHOS	Data compilation	source ID_50	Phytoplankton_BPNS1968-2010.xlsx	VLIZ	doi:10.14284/320	https://doi.org/10.14284/320	Quality Control & standardization	Phytoplankton_BPNS1968-2010_abiotics_biovolumes.xlsx	VLIZ	doi:10.14284/320	https://doi.org/10.14284/320	2003	IDOD - Database	sampling location
AMOREII	Data compilation	source ID_54	Phytoplankton_BPNS1968-2010.xlsx	VLIZ	doi:10.14284/320	https://doi.org/10.14284/320	Quality Control & standardization	Phytoplankton_BPNS1968-2010_abiotics_biovolumes.xlsx	VLIZ	doi:10.14284/320	https://doi.org/10.14284/320	2003/2006	IDOD - Database	sampling location
MIDAS CRUISES	Data compilation	source ID_64	Phytoplankton_BPNS1968-2010.xlsx	VLIZ	doi:10.14284/320	https://doi.org/10.14284/320	Quality Control & standardization	Phytoplankton_BPNS1968-2010_abiotics_biovolumes.xlsx	VLIZ	doi:10.14284/320	https://doi.org/10.14284/320	2004/2006	spreadsheet	sampling location
MONITORING KRW	Data compilation	source ID_65	Phytoplankton_BPNS1968-2010.xlsx	VLIZ	doi:10.14284/320	https://doi.org/10.14284/320	Quality Control & standardization	Phytoplankton_BPNS1968-2010_abiotics_biovolumes.xlsx	VLIZ	doi:10.14284/320	https://doi.org/10.14284/320	2009/2010	spreadsheet	sampling location
MONITORING KRW	Data compilation	source ID_66	Phytoplankton_BPNS1968-2010.xlsx	VLIZ	doi:10.14284/320	https://doi.org/10.14284/320	Quality Control & standardization	Phytoplankton_BPNS1968-2010_abiotics_biovolumes.xlsx	VLIZ	doi:10.14284/320	https://doi.org/10.14284/320	2007/2008	spreadsheet	sampling location
PhD THESIS MHARZI	Data compilation	source ID_67	Phytoplankton_BPNS1968-2010.xlsx	VLIZ	doi:10.14284/320	https://doi.org/10.14284/320	Quality Control & standardization	Phytoplankton_BPNS1968-2010_abiotics_biovolumes.xlsx	VLIZ	doi:10.14284/320	https://doi.org/10.14284/320	1994	spreadsheet	sampling location
PMPZ_Ugent-PAE	Data compilation	source ID_76	Phytoplankton_BPNS1968-2010.xlsx	VLIZ	doi:10.14284/320	https://doi.org/10.14284/320	Quality Control & standardization	Phytoplankton_BPNS1968-2010_abiotics_biovolumes.xlsx	VLIZ	doi:10.14284/320	https://doi.org/10.14284/320	1971/1973	paper	sampling location
CRA_VLIZ	Data compilation	source ID_77	Phytoplankton_BPNS1968-2010.xlsx	VLIZ	doi:10.14284/320	https://doi.org/10.14284/320	Quality Control & standardization	Phytoplankton_BPNS1968-2010_abiotics_biovolumes.xlsx	VLIZ	doi:10.14284/320	https://doi.org/10.14284/320	1977/1978	paper	sampling location
CRA_Ugent-PAE	Data compilation	source ID_78	Phytoplankton_BPNS1968-2010.xlsx	VLIZ	doi:10.14284/320	https://doi.org/10.14284/320	Quality Control & standardization	Phytoplankton_BPNS1968-2010_abiotics_biovolumes.xlsx	VLIZ	doi:10.14284/320	https://doi.org/10.14284/320	1976/1977	paper	sampling location
